# Supplementary material for: Analysis of Silver Nanoparticles in Ground Beef by Single Particle Inductively Coupled Plasma Mass Spectrometry (SP-ICP-MS)
Source: Molecules. 2023 May 30;28(11):4442. doi: 10.3390/molecules28114442 (PMC10254385; doi:10.3390/molecules28114442)
Supplement: Supplementary file 1 [file molecules-28-04442-s001.zip]

Archive with 1 entries (1 files):
- molecules-2384285-supplementary.pdf
